# Supplementary material for: Key Bacterial Taxa Differences Associated with Polypharmacy in Elderly Patients
Source: Microorganisms. 2025 Aug 12;13(8):1877. doi: 10.3390/microorganisms13081877 (PMC12388457; doi:10.3390/microorganisms13081877)
Supplement: Supplementary file 1 [file microorganisms-13-01877-s001.zip]

Archive with 1 entries (1 files):
- microorganisms-3727560-supplementary.pdf
